# Supplementary material for: Genetic Variability, Population Differentiation, and Correlations for Thermal Tolerance Indices in the Minute Wasp, Trichogramma cacoeciae
Source: Insects. 2021 Nov 10;12(11):1013. doi: 10.3390/insects12111013 (PMC8622974; doi:10.3390/insects12111013)
Supplement: Supplementary file 1 [file insects-12-01013-s001.zip]

Archive with 1 entries (1 files):
- insects-1372678-supplementary.pdf
